# Supplementary material for: High-Risk Obesity Phenotypes: Target for Multimorbidity Prevention at the ROFEMI Study
Source: J Clin Med. 2022 Aug 9;11(16):4644. doi: 10.3390/jcm11164644 (PMC9410284; doi:10.3390/jcm11164644)
Supplement: Supplementary file 1 [file jcm-11-04644-s001.zip]

Archive with 1 entries (1 files):
- jcm-1803132-supplementary.pdf
